# Supplementary material for: Proteomic landscape of the primary somatosensory cortex upon sensory deprivation
Source: Gigascience. 2017 Aug 23;6(10):1–10. doi: 10.1093/gigascience/gix082 (PMC5632293; doi:10.1093/gigascience/gix082)
Supplement: Supplement materials [file gix082_Supp.zip]

Archive with 7 entries (7 files):
- Supplemental Figure Table Legends.doc
- Supplemental_Figure1.pdf
- Supplemental_Figure2_Vertical.pdf
- Supplemental_Figure3_Revised.pdf
- Supplemental_Figure4_Revised.pdf
- Supplemental_Table1_Revised.pdf
- Supplemental_Table2_RCommandline_Fig5.txt
