# Supplementary material for: Proteomic landscape of the primary somatosensory cortex upon sensory deprivation
Source: Gigascience. 2017 Aug 23;6(10):1–10. doi: 10.1093/gigascience/gix082 (PMC5632293; doi:10.1093/gigascience/gix082)
Supplement: Supplement materials [file gix082_Supp.zip › Supplemental_Table2_RCommandline_Fig5.txt]

platform       x86_64-w64-mingw32          
arch           x86_64                      
os             mingw32                     
system         x86_64, mingw32             
status                                     
major          3                           
minor          3.2                         
year           2016                        
month          10                          
day            31                          
svn rev        71607                       
language       R                           
version.string R version 3.3.2 (2016-10-31)
nickname       Sincere Pumpkin Patch

# PCA plots such as those in Figure 5B and Supplemental Figure 2C and 2D were made using the ggfortify package. First, load the ggfortify package
> library(ggfortify)

# Load the input relevant csv file, available via https://goo.gl/0lrdCg. Proteins are organized in columns, samples are organized in rows. First column 'Group' indicates experimental condition of the sample.
> copynumbers <- read.csv('Fig5_PCA_CopyNumbers_Nonzero')

# Run PCA and create the plot
> autoplot(prcomp(copynumbers[,-1]), data = copynumbers, colour = 'Group')

# Cumulative plots such as those in Figure 5C and Supplemental Figure 2E and 2F were created following instructions on https://rpubs.com/njvijay/27823. Load the input relevant csv file, available via https://goo.gl/0lrdCg.
> copynumbers <- read.csv('Fig5_PCA_CopyNumbers_Nonzero')

# Define the function that uses PCA output to produce summary plots
pcaCharts <- function(x) {
    x.var <- x$sdev ^ 2
    x.pvar <- x.var/sum(x.var)
    print("proportions of variance:")
    print(x.pvar)
    
    par(mfrow=c(2,2))
    plot(x.pvar,xlab="Principal component", ylab="Proportion of variance explained", ylim=c(0,1), type='b')
    plot(cumsum(x.pvar),xlab="Principal component", ylab="Cumulative Proportion of variance explained", ylim=c(0,1), type='b')
    screeplot(x)
    screeplot(x,type="l")
    par(mfrow=c(1,1))
}

# Run PCA using R function
> cnPCA <- prcomp(copynumbers[,-1], center = TRUE)

# Create the summary plots including the cumulative plot. The proportion of variance explained by each principal component is also produced.
> pcaCharts(cnPCA)
[1] "proportions of variance:"
 [1] 6.286878e-01 9.586562e-02 5.087486e-02 3.814840e-02 3.536365e-02 2.857292e-02
 [7] 2.094339e-02 1.780551e-02 1.298212e-02 1.098105e-02 9.930639e-03 5.923888e-03
[13] 5.606673e-03 5.101746e-03 3.929860e-03 3.515714e-03 3.018762e-03 2.725216e-03
[19] 2.570166e-03 2.110366e-03 2.001386e-03 1.877403e-03 1.757651e-03 1.512550e-03
[25] 1.479364e-03 1.324965e-03 1.147559e-03 1.047199e-03 9.483540e-04 8.847986e-04
[31] 7.137944e-04 6.466294e-04 1.342955e-31
